# Supplementary material for: Do Microplastics Enter Our Food Chain Via Root Vegetables? A Raman Based Spectroscopic Study on Raphanus sativus
Source: Materials (Basel). 2021 Apr 30;14(9):2329. doi: 10.3390/ma14092329 (PMC8124748; doi:10.3390/ma14092329)
Supplement: Supplementary file 1 [file materials-14-02329-s001.zip]

Archive with 1 entries (1 files):
- supplementary.gif
